# Supplementary material for: The Efficacy of Eye Movement Desensitization and Reprocessing Treatment for Depression: A Meta-Analysis and Meta-Regression of Randomized Controlled Trials
Source: J Clin Med. 2024 Sep 23;13(18):5633. doi: 10.3390/jcm13185633 (PMC11433385; doi:10.3390/jcm13185633)
Supplement: Supplementary file 1 [file jcm-13-05633-s001.zip]

Archive with 1 entries (1 files):
- jcm-3202892-supplementary.pdf
